# Supplementary material for: Juvenile Exposure to BPA Alters the Estrous Cycle and Differentially Increases Anxiety-like Behavior and Brain Gene Expression in Adult Male and Female Rats
Source: Toxics. 2022 Aug 30;10(9):513. doi: 10.3390/toxics10090513 (PMC9505797; doi:10.3390/toxics10090513)
Supplement: Supplementary file 1 [file toxics-10-00513-s001.zip]

Archive with 1 entries (1 files):
- toxics-1831232-supplementary material.pdf
